# Supplementary material for: Clinical and Hemodynamic Effects of Pulmonary Artery Denervation in Pulmonary Hypertension Despite Optimized Pharmacotherapy: An Updated Systematic Review and Meta-Analysis
Source: J Clin Med. 2026 Mar 30;15(7):2619. doi: 10.3390/jcm15072619 (PMC13073870; doi:10.3390/jcm15072619)
Supplement: Supplementary file 1 [file jcm-15-02619-s001.zip]

Archive with 1 entries (1 files):
- jcm-4202505-supplementary.pdf
